# Supplementary material for: Systemic Inflammation Indices as Early Predictors of Severity in Acute Pancreatitis
Source: J Clin Med. 2025 Aug 4;14(15):5465. doi: 10.3390/jcm14155465 (PMC12347433; doi:10.3390/jcm14155465)
Supplement: Supplementary file 1 [file jcm-14-05465-s001.zip]

Archive with 1 entries (1 files):
- jcm-3735562-supplementary.pdf
